# Supplementary material for: Juvenile idiopathic arthritis polygenic risk scores are associated with cardiovascular phenotypes in early adulthood: a phenome-wide association study
Source: Pediatr Rheumatol Online J. 2022 Nov 19;20:105. doi: 10.1186/s12969-022-00760-0 (PMC9675123; doi:10.1186/s12969-022-00760-0)
Supplement: Supplementary file 2 — Additional file 2: Supplementary Table 1. Number of SNPs included in each JIA PRS generated using different SNP P value thresholds. Supplementary Table 2. SNPs included in the JIA PRS with the SNP P value threshold of <1.00E-5. SE, standard error; SNP, single nucleotide polymorphism. Supplementary Table 3. Data inclusion and data losses for the ALSPAC cohort and associated cardiovascular phenotypes. Outlying data was defined as those greater than three times the interquartile range. To maintain data anonymity, any cell containing a value less than 5 (including 0) has been replaced with <5. Apo-AI, apolioprotein-AI; Apo-B, apolipoprotein-B; BMI, body mass index; BP, Blood pressure; cIMT, carotid intima-media thickness; hsCRP, high sensitivity C-reactive protein; FMI, fat mass index; HOMA2_IR, Homeostasis Model Assessment 2 insulin reistance index; HDL, high density lipoprotein cholesterol; LDL, low density lipoprotein cholesterol; LVMI, left ventricular mass index. Supplementary Table 4. Assocations between JIA PRS generated using SNPs with the P value <5e-5, and positive and negative control outcomes. Pseudo R2 is used to evaulate the gooness of fit. CI, confidence interval; JIA, JIA; OR, odds ratio; PRS, polygenic risk score. Supplementary Table 5. Assocations between JIA PRS generated using SNPs with the P value <5e-5 and continous cardiovascular outcomes. *adjusted for 10 ancestry informed principal components and sex. Outcomes with P<0.05 are italicised. R2 is the proportion of the variance in the outcome which can be explained by the JIA PRS. Apo-AI, apolioprotein-AI; Apo-B, apolipoprotein-B; BMI, body mass index; BP, Blood pressure; CI, confidence interval; cIMT, carotid intima-media thickness; hsCRP, high sensitivity C-reactive protein; FMI, fat mass index; HOMA2_IR, Homeostasis Model Assessment 2 insulin reistance index; HDL, high density lipoprotein cholesterol; JIA, juvenile idiopathic arthritis; LDL, low density lipoprotein cholesterol; LVMI, left ventric [file 12969_2022_760_MOESM2_ESM.xlsx]

## Sheet: Supplementary Table 1
Supplementary Table 1: Number of SNPs included in each JIA PRS generated using different SNP P value thresholds
PRS threhold	nSNPs
0.01	7108
0.001	1060
0.0001	179
1e-05	57
1e-06	23
1e-07	13
5e-08	9

## Sheet: Supplementary Table 2
Supplementary Table 2: SNPs included in the JIA PRS with the SNP P value threshold of <1.00E-5. SE, standard error; SNP, single nucleotide polymorphism
SNP	hg19 coordinates	Effect allele	None effect allele	Beta	SE	P value
rs7528484	1:25292668	T	C	0.133208	0.0293029	5.47046e-06
rs72685677	1:113840826	T	C	0.409898	0.0868754	2.37907e-06
rs6679677	1:114303808	A	C	0.362759	0.0486786	9.18495e-14
rs2481065	1:154311911	A	G	-0.226123	0.0453369	6.11264e-07
rs840012	1:167414872	T	C	-0.148386	0.0300962	8.20684e-07
rs77292343	1:238808935	A	C	0.499899	0.11045	6.01038e-06
rs11692867	2:100759477	A	G	-0.139665	0.0304711	4.57175e-06
rs10202630	2:191262925	C	T	0.145775	0.029525	7.91876e-07
rs7601754	2:191940451	A	G	0.173977	0.0387726	7.21934e-06
rs11889341	2:191943742	T	C	0.220169	0.0345361	1.82918e-10
rs2371887	2:214085179	A	G	-0.141562	0.0302103	2.78771e-06
rs41427850	3:1408051	A	G	-0.252422	0.0564305	7.7078e-06
rs34840292	3:33087348	T	C	0.181275	0.0401116	6.20512e-06
rs79815064	3:46277577	G	A	-0.256205	0.0476549	7.60557e-08
rs7647909	3:71200157	T	G	-0.158765	0.0346334	4.55846e-06
rs76870128	3:138211845	T	C	-0.47761	0.101714	2.65824e-06
rs62270441	3:159737535	T	G	-0.129631	0.0292335	9.23628e-06
rs2184638	3:159899867	C	A	0.1626	0.0348396	3.05489e-06
rs4635753	3:160359711	G	A	-0.210094	0.0465353	6.34019e-06
rs139529714	4:169369671	C	T	0.578459	0.126465	4.78392e-06
rs160289	5:55484024	T	C	0.178378	0.034417	2.18516e-07
rs13160933	5:55545859	T	C	-0.263546	0.0487624	6.49198e-08
rs4869314	5:96229225	T	G	-0.140961	0.0291679	1.34648e-06
rs12654812	5:176794191	A	G	0.149762	0.030284	7.60519e-07
rs115649989	6:32431488	A	C	1.76192	0.0765782	3.86301e-117
rs1665912	6:107399970	T	C	-0.134745	0.0298788	6.49119e-06
rs2614258	6:135677202	G	A	-0.161837	0.030293	9.1723e-08
rs2069832	7:22767433	G	A	-0.135647	0.029988	6.08627e-06
rs7801838	7:128573994	T	C	-0.15516	0.0315737	8.91381e-07
rs7043505	9:117628528	A	G	0.13446	0.029069	3.7362e-06
rs12722495	10:6097283	C	T	-0.222208	0.0472259	2.53603e-06
rs706778	10:6098949	T	C	0.142467	0.0294184	1.28033e-06
rs1717501	10:14354673	A	C	-0.20695	0.0443494	3.06597e-06
rs7082720	10:90742049	T	C	0.140477	0.0293264	1.66689e-06
rs4755450	11:36363575	A	G	-0.135178	0.0303842	8.62836e-06
rs661171	11:110016519	G	T	0.148592	0.0325374	4.95236e-06
rs10750419	11:129641751	A	C	-0.154531	0.034982	9.98719e-06
rs12810476	12:68481756	T	C	-0.134702	0.02987	6.49529e-06
rs10774625	12:111910219	G	A	-0.183213	0.0291913	3.46787e-10
rs11513729	12:112273499	T	C	0.174502	0.031039	1.88727e-08
rs17630235	12:112591686	A	G	0.180792	0.0317242	1.20612e-08
rs7977709	12:121921690	T	C	-0.131868	0.0297925	9.58972e-06
rs7320806	13:27684929	C	A	0.242948	0.0490654	7.36405e-07
rs12430303	13:43032027	C	T	0.14888	0.0321376	3.61105e-06
rs1051533	14:69259662	A	C	0.183461	0.0350207	1.61754e-07
rs77011494	16:24333566	A	G	0.371541	0.0749043	7.04156e-07
rs231977	16:28542172	C	T	0.172624	0.031465	4.10649e-08
rs111850663	16:29007489	T	C	-0.158067	0.0316882	6.09377e-07
rs7204355	16:58951694	T	G	-0.183587	0.0375899	1.03982e-06
rs6506561	18:8233559	C	T	-0.133029	0.0291421	4.99854e-06
rs9960807	18:12770851	G	A	0.261107	0.0432549	1.57517e-09
rs62097857	18:12857758	A	G	0.378035	0.0777815	1.17261e-06
rs2292759	18:12884343	G	A	0.161446	0.0302558	9.49954e-08
rs11085727	19:10466123	T	C	-0.159216	0.032588	1.03042e-06
rs909121	21:36659684	C	T	-0.157241	0.034731	5.97156e-06
rs58923164	21:44158451	T	G	0.377615	0.080451	2.68267e-06
rs2075271	22:21423908	T	C	-0.279143	0.0628811	9.029e-06

## Sheet: Supplementary Table 3
Supplementary Table 3: Data inclusion and data losses for the ALSPAC cohort and associated cardiovascular phenotypes. Outlying data was defined as those greater than three times the interquartile range. To maintain data anonymity, any cell containing a value less than 5 (including 0) has been replaced with <5. Apo-AI, apolioprotein-AI; Apo-B, apolipoprotein-B; BMI, body mass index; BP, Blood pres…
Category	Outcome	Included participants	Missing data	Outlying data set to missing
Participant selection	Eligible fetuses from eligible pregnancies	20505	n/a	n/a
	Children alive at one year of age	14901	n/a	n/a
	Child genotype data available	7977	n/a	n/a
	Child attended "Focus 24+" clinic	2815	n/a	n/a
Demography	Age, months	2815	<5	<5
	Sex, female	2815	<5	<5
Control variables	Autoimmune disease, ever versus never	1964	851	<5
	Pigeon infestation, ever versus never	2540	275	<5
	Mice infestation, ever versus never	2540	275	<5
	Bee/wasp sting, ever versus never	2435	380	<5
Blood pressure	Systolic BP, mmHg	2799	16	<5
	Diastolic BP, mmHg	2798	16	<5
Anthropometry	Waist circumference, cm	2776	39	<5
	BMI, kg/m2	2782	33	<5
	FMI, kg/m2	2697	111	7
Blood biomarkers	hsCRP, mg/L	2056	642	117
	Glycoprotein acetylation, mmol/L	2337	477	<5
	Triglycerides, mmol/L	2309	476	30
	HDL, mmol/L	2339	475	<5
	LDL, mmol/L	2337	477	<5
	Total cholesterol, mmol/L	2338	475	<5
	Apo-AI, g/L	2336	477	<5
	Apo-B, g/L	2336	477	<5
	Apo-B:AI	2336	477	<5
	Glucose, mmol/L	2321	481	13
	Insulin, mU/L	2264	475	76
	HOMA2_IR	2245	570	<5
Early atherosclerosis/arteriosclerosis	cIMT, mm	1566	1249	<5
	Pulse wave velocity, m/sec	1699	1096	20
Cardiac structure and function	Ejection fraction, %	1433	1381	<5
	Fractional shortening, %	1432	1381	<5
	Mitral E/A	1597	1209	9
	E/e'	1519	1295	<5
	Left atrial diameter, cm	1639	1176	<5
	LVMI, g/m2.7	1461	1340	14

## Sheet: Supplementary Table 4
Supplementary Table 4: Assocations between JIA PRS generated using SNPs with the P value <5e-5, and positive and negative control outcomes. Pseudo R2 is used to evaulate the gooness of fit. CI, confidence interval; JIA, JIA; OR, odds ratio; PRS, polygenic risk score.
Exposure	Outcome	Regression model	Sample size	OR (95% CI)	P value	Pseudo R2
JIA PRS (P < 1e-5)	Autoimmune disease (ever/never)	Unadjusted	1964	1.13 (0.94 to 1.35)	0.188052	0.00193216
		Adjusted model 1	1964	1.13 (0.95 to 1.36)	0.170521	0.00849055
		Adjusted model 2	1964	1.13 (0.95 to 1.35)	0.177245	0.0142449
		Adjusted model 3	1964	1.13 (0.95 to 1.36)	0.170845	0.0158951
	Pigeon infestation (ever/never)	Unadjusted	2540	1.02 (0.90 to 1.15)	0.73153	6.63339e-05
		Adjusted model 1	2540	1.02 (0.90 to 1.15)	0.730724	0.00456983
		Adjusted model 2	2540	1.02 (0.90 to 1.15)	0.732944	0.00506813
		Adjusted model 3	2540	1.02 (0.90 to 1.15)	0.734137	0.00518246
	Mouse infestation (ever/never)	Unadjusted	2540	0.95 (0.85 to 1.05)	0.305925	0.00047914
		Adjusted model 1	2540	0.94 (0.85 to 1.05)	0.292254	0.0063519
		Adjusted model 2	2540	0.95 (0.85 to 1.05)	0.3018	0.00784945
		Adjusted model 3	2540	0.95 (0.85 to 1.05)	0.302577	0.00806957
	Bee/wasp sting (ever/never)	Unadjusted	2435	0.93 (0.86 to 1.02)	0.111508	0.000843075
		Adjusted model 1	2435	0.93 (0.86 to 1.02)	0.108029	0.00673912
		Adjusted model 2	2435	0.93 (0.86 to 1.02)	0.11652	0.0108234
		Adjusted model 3	2435	0.93 (0.86 to 1.02)	0.118924	0.012797

## Sheet: Supplementary Table 5
Supplementary Table 5: Assocations between JIA PRS generated using SNPs with the P value <5e-5 and continous cardiovascular outcomes. *adjusted for 10 ancestry informed principal components and sex. Outcomes with P<0.05 are italicised. R2 is the proportion of the variance in the outcome which can be explained by the JIA PRS. Apo-AI, apolioprotein-AI; Apo-B, apolipoprotein-B; BMI, body mass index;…
Exposure	Outcome	Sample size	Unadjusted model			Adjusted model*
			Beta (95% CI)	P value	R2	Beta (95% CI)	P value	R2
JIA PRS (P < 1e-5)	Systolic BP	2799	0.025 (-0.012 to 0.061)	0.188115	0.000619268	0.027 (-0.005 to 0.059)	0.0945091	0.247812																																			Systolic BP
	Diastolic BP	2798	0.062 (0.026 to 0.099)	0.000806452	0.0040078	0.062 (0.026 to 0.099)	0.000787033	0.012259																																			Diastolic BP
	Triglycerides	2309	0.035 (-0.004 to 0.074)	0.0823996	0.00130715	0.035 (-0.004 to 0.074)	0.0805773	0.0227996																																			Triglycerides
	HDL cholesterol	2339	-0.015 (-0.055 to 0.025)	0.471232	0.000222139	-0.015 (-0.053 to 0.023)	0.434779	0.0982463																																			HDL cholesterol
	LDL cholesterol	2337	-0.008 (-0.047 to 0.031)	0.693145	6.66937e-05	-0.009 (-0.048 to 0.031)	0.671765	0.00621903																																			LDL cholesterol
	Total cholesterol	2338	-0.006 (-0.045 to 0.034)	0.782303	3.26915e-05	-0.007 (-0.046 to 0.033)	0.739035	0.0119731																																			Total cholesterol
	Apo-AI	2336	-0.003 (-0.043 to 0.037)	0.877874	1.0119e-05	-0.004 (-0.042 to 0.034)	0.826886	0.124534																																			Apo-lipoprotein A
	Apo-B	2336	0.024 (-0.015 to 0.064)	0.230282	0.000616531	0.024 (-0.016 to 0.063)	0.242393	0.0155211																																			Apo-lipoprotein B
	Apo-B:AI	2336	0.024 (-0.017 to 0.064)	0.25	0.00057148	0.024 (-0.015 to 0.062)	0.224	0.100782																																			Apo-lipopotein B:A
	Blood glucose	2321	-0.008 (-0.048 to 0.033)	0.713164	5.82847e-05	-0.010 (-0.048 to 0.029)	0.628691	0.0753434																																			Blood glucose
	Blood insulin	2264	0.053 (0.013 to 0.093)	0.00888477	0.00302255	0.050 (0.011 to 0.090)	0.0130597	0.0127601																																			Blood insulin
	HOMA2_IR	2245	0.057 (0.016 to 0.097)	0.00600619	0.00336043	0.054 (0.014 to 0.095)	0.00858457	0.0120579																																			Insulin resistance
	Glycoprotein acetylation	2337	0.030 (-0.009 to 0.069)	0.128913	0.00098711	0.030 (-0.009 to 0.069)	0.136239	0.00490969																																			Glycoprotein acetylation
	log hsCRP	2056	0.049 (0.007 to 0.091)	0.0235466	0.00249395	0.053 (0.011 to 0.095)	0.0135065	0.0266868																																			logCRP
	Waist circumference	2776	0.039 (0.003 to 0.074)	0.0340113	0.00161907	0.041 (0.007 to 0.075)	0.0173095	0.107704																																			Waist circumference
	FMI	2697	0.052 (0.017 to 0.088)	0.00410501	0.00305222	0.049 (0.016 to 0.083)	0.00419297	0.118205																																			Fat mass index
	BMI	2782	0.046 (0.011 to 0.081)	0.00933287	0.00242842	0.046 (0.011 to 0.081)	0.00964697	0.00422463																																			BMI
	cIMT	1566	-3.69E-05 (-0.050 to 0.049)	0.99	1.36326e-09	0.005 (-0.044 to 0.054)	0.845	0.0296124																																			Right CIMT
	Pulse wave velocity	1699	0.024 (-0.019 to 0.067)	0.282563	0.000680418	0.030 (-0.011 to 0.071)	0.151116	0.095166																																			Pulse wave velocity
	Mitral E/A ratio	1597	-0.004 (-0.052 to 0.044)	0.883187	1.35392e-05	-0.005 (-0.053 to 0.043)	0.830648	0.00582717																																			Mitral E/A ratio
	E/e'	1519	-0.002 (-0.050 to 0.047)	0.941253	3.5812e-06	-0.008 (-0.056 to 0.041)	0.759242	0.0321181																																			E/e'
	Left atrial diameter	1639	-0.010 (-0.056 to 0.037)	0.68	0.000104617	0.001 (-0.043 to 0.044)	0.977	0.119795																																			Left atrial pressure
	Ejection fraction	1433	-0.006 (-0.056 to 0.044)	0.815922	3.78828e-05	-0.010 (-0.059 to 0.040)	0.69566	0.0322589																																			Ejection fraction
	Fractional shortening	1432	-2.07E-04 (-0.050 to 0.049)	0.993462	4.69765e-08	-0.004 (-0.053 to 0.046)	0.882714	0.0238494																																			Fractional shortening
	Left ventricular mass index	1461	-0.005 (-0.055 to 0.044)	0.832581	3.06386e-05	0.002 (-0.046 to 0.050)	0.937474	0.074739																																			Left ventricular mass index

## Sheet: Supplementary Table 6
Supplementary Table 6: Assocations between JIA PRS generated using SNPs with the P value <5e-5 and dichotomous cardiovascular outcomes. *adjusted for 10 ancestry informed principal components and sex. Outcomes with P<0.05 are italicised. Pseudo R2 is used to evaulate the gooness of fit. BP, blood pressure; CI, confidence interval; JIA, juvenile idiopathic arthritis; OR, odds ratio.
Exposure	Outcome	Sample size	Unadjusted model			Adjusted model*
			OR (95% CI)	P value	R2	OR (95% CI)	P value	Pseudo R2
JIA PRS (P < 1e-5)	Overweight or obese	2704	1.07 (0.99 to 1.15)	0.102644	0.000735449	1.07 (0.99 to 1.15)	0.104658	0.00507138
	Obese	1996	1.08 (0.96 to 1.21)	0.186586	0.000932409	1.08 (0.96 to 1.21)	0.197297	0.00521603
	High normal blood pressure, >120/80mmHg	2798	1.13 (0.95 to 1.33)	0.160961	0.00176523	1.12 (0.95 to 1.33)	0.171976	0.0186507
	Hypertension, >140/90mmHg	2798	1.34 (0.67 to 2.67)	0.401086	0.00693067	1.33 (0.65 to 2.72)	0.434401	0.128658
	Isolated diastolic hyerptension, <140/>90mmHg	2791	2.61 (1.43 to 4.79)	0.00186829	0.0884151	2.43 (1.31 to 4.53)	0.0051153	0.246856

## Sheet: Supplementary Table 7
Supplementary Table 7: Assocations between JIA PRS generated using SNPs with the P value <1e-5 and cardiovascular outcomes in the main analysis, sensitivity analysis 1 (exclusion of MHSCregion SNP) and sensitivity analysis 2 (exclusion of participants with autoimmune disease). All estimates are adjusted for 10 ancestry informed principal components and sex. Outcomes with P <0.05 are italicised. *…
Exposure	Outcome	Main analsysis				Excluding MHC				Excluding autoimmunity
		Sample size	Beta (95% CI)*	P value	R2	Sample size	Beta (95% CI)*	P value	R2	Sample size	Beta (95% CI)*	P value	R2
JIA PRS	Systolic BP	2799	0.027 (-0.005 to 0.059)	0.0945091	0.247812	2799	0.017 (-0.015 to 0.049)	0.297726	0.247349	2685	0.027 (-0.006 to 0.060)	0.106	0.248754
	Diastolic BP	2798	0.062 (0.026 to 0.099)	0.000787033	0.012259	2798	0.052 (0.016 to 0.089)	0.00496282	0.0110598	2684	0.063 (0.026 to 0.101)	0.000769184	0.0118693
	Triglycerides	2309	0.035 (-0.004 to 0.074)	0.0805773	0.0227996	2309	0.029 (-0.010 to 0.068)	0.145579	0.0224014	2211	0.032 (-0.008 to 0.073)	0.117	0.0237103
	HDL cholesterol	2339	-0.015 (-0.053 to 0.023)	0.434779	0.0982463	2339	-0.016 (-0.054 to 0.023)	0.423306	0.0982584	2240	-0.016 (-0.056 to 0.023)	0.413	0.0992603
	LDL cholesterol	2337	-0.009 (-0.048 to 0.031)	0.671765	0.00621903	2337	-0.019 (-0.059 to 0.020)	0.334315	0.00654086	2238	-0.011 (-0.051 to 0.030)	0.6	0.00602983
	Total cholesterol	2338	-0.007 (-0.046 to 0.033)	0.739035	0.0119731	2338	-0.019 (-0.058 to 0.020)	0.338721	0.0123149	2239	-0.010 (-0.051 to 0.030)	0.631	0.0111688
	Apo-AI	2336	-0.004 (-0.042 to 0.034)	0.826886	0.124534	2336	-0.010 (-0.048 to 0.028)	0.600563	0.124619	2237	-0.007 (-0.046 to 0.032)	0.741	0.123828
	Apo-B	2336	0.024 (-0.016 to 0.063)	0.242393	0.0155211	2336	0.013 (-0.026 to 0.053)	0.51	0.0151258	2237	0.018 (-0.022 to 0.059)	0.374195	0.0165098
	Apo-B:AI	2336	0.024 (-0.015 to 0.062)	0.224	0.100782	2336	0.018 (-0.020 to 0.056)	0.356	0.100539	2237	0.021 (-0.018 to 0.061)	0.291	0.102324
	Blood glucose	2321	-0.010 (-0.048 to 0.029)	0.628691	0.0753434	2321	-0.009 (-0.048 to 0.029)	0.632618	0.0753413	2223	-0.019 (-0.059 to 0.021)	0.347	0.0775712
	Blood insulin	2264	0.050 (0.011 to 0.090)	0.0130597	0.0127601	2264	0.042 (0.002 to 0.082)	0.0384634	0.0119366	2171	0.051 (0.010 to 0.093)	0.014	0.013338
	HOMA2_IR	2245	0.054 (0.014 to 0.095)	0.00858457	0.0120579	2245	0.046 (0.006 to 0.086)	0.0256826	0.0112031	2153	0.054 (0.013 to 0.096)	0.0112185	0.0124115
	Glycoprotein acetylation	2337	0.030 (-0.009 to 0.069)	0.136239	0.00490969	2337	0.010 (-0.029 to 0.049)	0.60474	0.00407334	2238	0.025 (-0.015 to 0.066)	0.216513	0.00519933
	log hsCRP	2056	0.053 (0.011 to 0.095)	0.0135065	0.0266868	2056	0.047 (0.005 to 0.089)	0.02743	0.0260967	1966	0.051 (0.008 to 0.094)	0.0215344	0.0276308
	Waist circumference	2776	0.041 (0.007 to 0.075)	0.0173095	0.107704	2776	0.036 (0.002 to 0.070)	0.0355203	0.107302	2661	0.038 (0.004 to 0.073)	0.029816	0.109015
	BMI	2782	0.046 (0.011 to 0.081)	0.00964697	0.00422463	2782	0.036 (0.001 to 0.071)	0.044288	0.00326979	2667	0.043 (0.007 to 0.079)	0.0183414	0.00490073
	Fat mass index	2697	0.049 (0.016 to 0.083)	0.00419297	0.118205	2697	0.038 (0.004 to 0.072)	0.0274292	0.117108	2588	0.046 (0.012 to 0.081)	0.008751	0.120003
	cIMT	1566	0.005 (-0.044 to 0.054)	0.845	0.0296124	1566	0.003 (-0.046 to 0.051)	0.909	0.0295968	1504	0.003 (-0.048 to 0.053)	0.916973	0.0283684
	Pulse wave velocity	1699	0.030 (-0.011 to 0.071)	0.151116	0.095166	1699	0.027 (-0.014 to 0.068)	0.192739	0.0949704	1631	0.039 (-0.004 to 0.081)	0.0739549	0.0940136
	Mitral E/A ratio	1597	-0.005 (-0.053 to 0.043)	0.830648	0.00582717	1597	-0.014 (-0.062 to 0.033)	0.553213	0.00601917	1531	0.003 (-0.047 to 0.052)	0.913056	0.00656843
	E/e'	1519	-0.008 (-0.056 to 0.041)	0.759242	0.0321181	1519	-0.003 (-0.051 to 0.045)	0.917041	0.0320647	1455	-0.012 (-0.062 to 0.037)	0.62661	0.0343539
	Left atrial diameter	1639	0.001 (-0.043 to 0.044)	0.977	0.119795	1639	-0.003 (-0.046 to 0.040)	0.878	0.119807	1574	-0.004 (-0.050 to 0.041)	0.847145	0.116606
	Ejection fraction	1433	-0.010 (-0.059 to 0.040)	0.69566	0.0322589	1433	-0.014 (-0.063 to 0.035)	0.581309	0.0323619	1374	-0.012 (-0.064 to 0.039)	0.633517	0.034223
	Fractional shortening	1432	-0.004 (-0.053 to 0.046)	0.882714	0.0238494	1432	-0.007 (-0.057 to 0.042)	0.76561	0.0238956	1373	-0.005 (-0.056 to 0.046)	0.844723	0.0257203
	Left ventricular mass index	1461	0.002 (-0.046 to 0.050)	0.937474	0.074739	1461	3.82E-04 (-0.048 to 0.048)	0.987539	0.0747353	1402	-0.007 (-0.057 to 0.042)	0.779437	0.075373
	Ever had autoimmune disease	1964	1.131 (0.946 to 1.353)*	0.177245	1.42E-02^	1964	1.085 (0.905 to 1.300)*	0.378326	1.31E-02^	1847	-	-	-
	Bee/wasp sting	2435	0.934 (0.858 to 1.017)*	0.11652	1.08E-03^	2435	0.939 (0.863 to 1.023)*	0.148642	1.07E-02^	2338	0.919 (0.841 to 1.002)*	0.0557376	1.21E-02^
	Pigeon infestation	2540	1.021 (0.904 to 1.153)*	0.732944	5.07E-03^	2540	1.023 (0.906 to 1.155)*	0.714666	5.08E-03^	2437	1.025 (0.904 to 1.162)*	0.703049	5.09E-03^
	Mouse infestation	2540	0.945 (0.850 to 1.052)*	0.3018	7.85E-03^	2540	1.008 (0.907 to 1.121)*	0.878397	7.37E-03^	2437	0.954 (0.856 to 1.064)*	0.399242	6.97E-03^
	Overweight or obese	2704	1.065 (0.987 to 1.150)*	0.104658	5.07E-03^	2704	1.044 (0.967 to 1.127)*	0.268534	4.68E-03^	2592	1.058 (0.978 to 1.144)*	0.160975	5.04E-03^
	Obese	1996	1.077 (0.962 to 1.205)*	0.197297	5.22E-03^	1996	1.068 (0.954 to 1.196)*	0.255311	5.02E-03^	1907	1.073 (0.955 to 1.206)*	0.23306	6.86E-03^
	High normal blood pressure, >120/80mmHg	2798	1.123 (0.951 to 1.327)*	0.171976	1.87E-02^	2798	1.027 (0.868 to 1.216)*	0.756572	1.71E-02^	2684	1.155 (0.975 to 1.368)*	0.0955574	1.85E-02^
	Hypertension, >140/90mmHg	2798	1.330 (0.651 to 2.718)*	0.434401	1.29E-01^	2798	1.107 (0.527 to 2.323)*	0.788666	1.23E-01^	2684	1.365 (0.661 to 2.777)*	0.406335	1.31E-01^
	Isolated diastolic hyerptension, <140/>90mmHg	2791	2.433 (1.306 to 4.534)*	0.0051153	2.47E-01^	2791	2.245 (1.029 to 4.900)*	0.0422931	2.13E-01^	2677	2.426 (1.298 to 4.534)*	0.00548283	2.49E-01^

## Sheet: Supplementary Table 8
Supplementary Table 8: Assocations between JIA PRS generated using SNPs with the P value <5e-5 and cardiovascular outcomes from age 7 years to age 24 years for participants who attended the Focus24+ clinic. ^For measures which are not continuous N (%) is reported and participants with missing data are excluded from the denominator. *variable not calculated for earlier time points due to the diffe…
Category	Outcome	24yrs (N=2,815), mean (SD)^	17yrs (N=2,331), mean (SD)^	15yrs (N=2,314), mean (SD)^	13yrs (N=2,408), mean (SD)^	11yrs (N=2,508), mean (SD)^	9yrs (N=2,553), mean (SD)^	7yrs (N=2,552), mean (SD)^
Demography	Age, months	293.96 (9.46)	212.96 (4.55)	184.96 (3.23)	165.80 (2.32)	140.67 (2.71)	117.91 (3.40)	90.00 (3.45)
	Sex, female	1720 (61.1)^	1437 (61.6)^	1405 (60.7)^	1459 (60.6)^	1520 (60.6)^	1552 (60.8)^	1541 (60.3)^
Control variables	Autoimmune disease, ever versus never	117 (6.0)^	97 (5.7)^	97 (5.8)^	97 (5.6)^	105 (5.9)^	108 (5.9)^	105 (5.8)^
	Pigeon infestation, ever versus never	282 (11.1)^	241 (11.3)^	235 (11.1)^	54 (11.5)^	252 (11.0)^	267 (11.4)^	259 (10.9)^
	Mice infestation, ever versus never	396 (15.6)^	345 (16.2)^	345 (16.3)^	367 (16.6)^	365 (15.9)^	376 (16.1)^	370 (15.7)^
	Bee/wasp sting, ever versus never	757 (31.1)^	633 (31.0)^	644 (31.5)^	666 (31.2)^	695 (31.4)^	709 (31.3)^	718 (31.5)^
Blood pressure	Systolic BP, mmHg	116.03 (11.40)	117.71 (10.71)	122.87 (10.86)	106.35 (9.25)	105.40 (9.41)	102.35 (9.18)	98.57 (8.98)
	Diastolic BP, mmHg	66.73 (7.85)	63.58 (6.31)	67.26 (8.60)	57.47 (5.90)	58.63 (6.46)	57.22 (6.30)	56.22 (6.51)
	Hypertension, >140/90mmHg*	7 (0.3)^	-	-	-	-	-	-
	Isolated diastolic hyerptension, <140/80-85mmHg*	7 (0.3)^	-	-	-	-	-	-
	High normal blood pressure, >120/80mmHg*	138 (4.9)^	-	-	-	-	-	-
Anthropometry	Waist circumference, cm	81.37 (12.39)	-	76.10 (8.45)	71.71 (8.74)	67.84 (8.96)	62.55 (7.42)	56.30 (5.02)
	BMI, kg/m2	24.83 (4.85)	22.63 (3.90)	21.33 (3.41)	20.32 (3.35)	18.97 (3.28)	16.54 (2.63)	16.20 (1.98)
	BMI category
	Underweight, <18.5kg/m2*	78 (2.8)^	-	-	-	-	-	-
	Normal, 18.5-24.9kg/m2*	1643 (59.1)^	-	-	-	-	-	-
	Overweight or obese, 25-39.9kg/m2*	1061 (38.1)^	-	-	-	-	-	-
	Obese, 25-29.9kg/m2*	353 (0.127)^	-	-	-	-	-	-
	FMI, kg/m2	7.97 (3.73)	6.37 (3.60)	-	5.26 (2.86)	5.06 (2.63)	4.10 (2.17)	-
Blood biomarkers	hsCRP, mg/L	1.36 (1.50)	0.87 (0.91)	0.55 (0.55)	-	-	0.33 (0.36)	-
	Glycoprotein acetylation, mmol/L	1.23 (0.17)	1.21 (0.13)	1.21 (0.12)	-	-	1.23 (0.13)	-
	Triglycerides, mmol/L	0.94 (0.41)	0.81 (0.30)	0.82 (0.31)	-	-	1.12 (0.49)	1.05 (0.47)
	HDL, mmol/L	1.56 (0.42)	1.28 (0.31)	1.30 (0.28)	-	-	1.40 (0.31)	1.51 (0.30)
	LDL, mmol/L	2.44 (0.75)	2.11 (0.61)	2.09 (0.55)	-	-	2.34 (0.57)	2.25 (0.55)
	Total cholesterol, mmol/L	4.44 (0.83)	3.77 (0.68)	3.78 (0.64)	-	-	4.26 (0.63)	4.39 (0.66)
	Apo-AI, g/L	1.46 (0.21)	1.41 (0.13)	1.42 (0.12)	-	-	1.36 (0.20)	1.48 (0.11)
	Apo-B, g/L	0.68 (0.15)	0.66 (0.13)	0.66 (0.12)	-	-	0.59 (0.13)	0.73 (0.12)
	Apo-B:AI	0.47 (0.11)	0.47 (0.09)	0.46 (0.08)	-	-	0.44 (0.12)	0.50 (0.09)
	Glucose, mmol/L	3.90 (0.32)	4.11 (0.33)	4.31 (0.30)	-	-	-	4.17 (0.50)
	Insulin, mU/L	8.33 (4.53)	7.41 (3.51)	9.73 (4.24)	-	-	10.49 (8.72)	-
	HOMA2_IR	0.87 (0.47)	0.79 (0.37)	1.05 (0.45)	-	-	-	-
Early atherosclerosis	cIMT, mm	0.46 (0.05)	-	-	-	-	-	-
	Pulse wave velocity, m/sec	6.22 (0.94)	5.73 (0.68)	-	-	-	-	-
Cardiac structure and function	Ejection fraction, %	63.75 (6.82)	58.70 (6.47)	-	-	-	-	-
	Fractional shortening, %	34.85 (5.08)	31.04 (4.43)	-	-	-	-	-
	Mitral E/A	1.97 (0.53)	1.93 (0.38)	-	-	-	-	-
	E/e'	5.99 (1.07)	5.32 (0.95)	-	-	-	-	-
	Left atrial diameter, cm	3.13 (0.42)	3.15 (0.40)	-	-	-	-	-
	LVMI, g/m2.7	30.53 (6.52)	28.60 (5.96)	-	-	-	-	-

## Sheet: Supplementary Table 9
Supplementary Table 9: Assocations between JIA PRS generated using SNPs with the P value <5e-5 and cardiovascular outcomes from age 7 years to age 24 years. *adjusted for 10 ancestry informed principal components and sex. Outcomes with P<0.05 are italicised. R2 is the proportion of the variance in the outcome which can be explained by the JIA PRS. BMI, body mass index; BP, Blood pressure; CI, con…
Exposure	Outcome	Age	Sample size	Unadjusted model			Adjusted model*
				Beta (95% CI)	P value	R2	Beta (95% CI)	P value	R2
JIA PRS	Diastolic BP	7yrs	2497	0.012 (-0.03 to 0.050)	0.524666	0.000162229	0.010 (-0.03 to 0.048)	0.588096	0.00927764
		9yrs	2515	0.026 (-0.01 to 0.064)	0.179652	0.000716361	0.024 (-0.01 to 0.063)	0.208446	0.00522581
		11yrs	2471	0.027 (-0.01 to 0.066)	0.180456	0.000726437	0.027 (-0.01 to 0.066)	0.178236	0.00549296
		13yrs	2123	0.038 (0.00 to 0.080)	0.0742276	0.0015018	0.038 (0.00 to 0.080)	0.0705836	0.0186927
		15yrs	2235	0.002 (-0.04 to 0.043)	0.905389	6.32776e-06	0.003 (-0.04 to 0.043)	0.895252	0.00899212
		17yrs	2173	0.017 (-0.02 to 0.058)	0.418914	0.000300973	0.016 (-0.02 to 0.057)	0.444085	0.0135119
		24yrs	2798	0.062 (0.03 to 0.099)	0.000806452	0.0040078	0.062 (0.03 to 0.099)	0.000787033	0.012259
	Blood insulin	7yrs	-	-	-	-	-	-	-
		9yrs	1814	-0.023 (-0.07 to 0.023)	0.332146	0.000519055	-0.023 (-0.07 to 0.023)	0.325592	0.00863227
		11yrs	-	-	-	-	-	-	-
		13yrs	-	-	-	-	-	-	-
		15yrs	1629	-0.009 (-0.05 to 0.036)	0.700705	9.08288e-05	-0.014 (-0.06 to 0.030)	0.540483	0.0448314
		17yrs	1529	0.004 (-0.04 to 0.050)	0.862002	1.97938e-05	0.004 (-0.04 to 0.049)	0.871053	0.0283371
		24yrs	2264	0.053 (0.01 to 0.093)	0.00888477	0.00302255	0.050 (0.01 to 0.090)	0.0130597	0.0127601
	HOMA2_IR	7yrs	-	-	-	-	-	-	-
		9yrs	-	-	-	-	-	-	-
		11yrs	-	-	-	-	-	-	-
		13yrs	-	-	-	-	-	-	-
		15yrs	1577	-0.014 (-0.06 to 0.034)	0.557236	0.000218783	-0.019 (-0.07 to 0.029)	0.434022	0.0392528
		17yrs	1488	-0.006 (-0.06 to 0.043)	0.801493	4.255e-05	-0.007 (-0.06 to 0.042)	0.774982	0.0244377
		24yrs	2245	0.057 (0.02 to 0.097)	0.00600619	0.00336043	0.054 (0.01 to 0.095)	0.00858457	0.0120579
	log hsCRP	7yrs	-	-	-	-	-	-	-
		9yrs	1724	-0.003 (-0.05 to 0.043)	0.898918	9.37323e-06	-0.006 (-0.05 to 0.039)	0.791479	0.0453487
		11yrs	-	-	-	-	-	-	-
		13yrs	-	-	-	-	-	-	-
		15yrs	1534	-0.003 (-0.05 to 0.046)	0.910668	8.2193e-06	-0.001 (-0.05 to 0.047)	0.960082	0.0077621
		17yrs	1487	0.022 (-0.03 to 0.071)	0.390055	0.000497532	0.022 (-0.03 to 0.071)	0.377561	0.0260214
		24yrs	2056	0.049 (0.01 to 0.091)	0.0235466	0.00249395	0.053 (0.01 to 0.095)	0.0135065	0.0266868
	BMI	7yrs	2535	0.019 (-0.02 to 0.055)	0.299443	0.000425052	0.019 (-0.02 to 0.055)	0.309522	0.00473512
		9yrs	2431	0.008 (-0.03 to 0.045)	0.664949	7.7233e-05	0.008 (-0.03 to 0.045)	0.673759	0.0042378
		11yrs	2495	0.027 (-0.01 to 0.064)	0.147534	0.000841196	0.026 (-0.01 to 0.063)	0.157364	0.00681401
		13yrs	2402	0.022 (-0.02 to 0.059)	0.26563	0.000516298	0.022 (-0.02 to 0.060)	0.246487	0.0194091
		15yrs	2288	0.015 (-0.02 to 0.054)	0.437554	0.000263666	0.016 (-0.02 to 0.054)	0.409973	0.0221163
		17yrs	2278	0.025 (-0.01 to 0.063)	0.184024	0.000775275	0.028 (-0.01 to 0.065)	0.145721	0.0128181
		24yrs	2782	0.046 (0.01 to 0.081)	0.00933287	0.00242842	0.046 (0.01 to 0.081)	0.00964697	0.00422463
	FMI	7yrs	-	-	-	-	-	-	-
		9yrs	2326	0.020 (-0.02 to 0.058)	0.307931	0.000447298	0.017 (-0.02 to 0.055)	0.369453	0.0507223
		11yrs	2466	0.032 (0.00 to 0.069)	0.0900761	0.00116555	0.030 (-0.01 to 0.066)	0.110216	0.0350393
		13yrs	2380	0.025 (-0.01 to 0.063)	0.1968	0.000700475	0.025 (-0.01 to 0.061)	0.164212	0.143198
		15yrs	-	-	-	-	-	-	-
		17yrs	2216	0.037 (0.00 to 0.076)	0.0631526	0.00155857	0.036 (0.00 to 0.071)	0.0382726	0.234749
		24yrs	2697	0.052 (0.02 to 0.088)	0.00410501	0.00305222	0.049 (0.02 to 0.083)	0.00419297	0.118205
	Waist circumference	7yrs	2536	0.012 (-0.02 to 0.048)	0.524455	0.000159894	0.012 (-0.02 to 0.048)	0.505273	0.0147544
		9yrs	2545	0.024 (-0.01 to 0.060)	0.19139	0.000671115	0.024 (-0.01 to 0.060)	0.19363	0.0107914
		11yrs	2496	0.026 (-0.01 to 0.062)	0.160819	0.000788344	0.026 (-0.01 to 0.063)	0.155281	0.0089705
		13yrs	2401	0.030 (-0.01 to 0.067)	0.115745	0.00103094	0.031 (-0.01 to 0.068)	0.1069	0.012747
		15yrs	1894	0.047 (0.01 to 0.089)	0.0273132	0.00257184	0.048 (0.01 to 0.089)	0.0256961	0.00966797
		17yrs	-	-	-	-	-	-	-
		24yrs	2776	0.039 (0.00 to 0.074)	0.0340113	0.00161907	0.041 (0.01 to 0.075)	0.0173095	0.107704

## Sheet: Supplementary Table 10
Supplementary Table 10: Assocations between JIA PRS generated using SNPs with the P value <5e-5 and cardiovascular outcomes from age 7 years to age 24 years for Focus24+ participants who attended a) any earlier clinic and b) every earlier clinic. All estiamtes are adjusted for 10 ancestry informed principal components and sex. R2 is the proportion of the variance in the outcome which can be expla…
Exposure	Outcome	Age	Focus 24+ participants who attended any earlier clinic				Focus 24+ participants who attended all previous clinics
			Sample size	Beta (95% CI)	P value	R2	Sample size	Beta (95% CI)	P value	R2															outcome	exposure		n.x	est.x	se.x	ci.l.x	ci.u.x					p.x	r2.x	n.y	est.y	se.y	ci.l.y	ci.u.y	#VALUE!		#VALUE!	#VALUE!	p.y	r2.y
JIA PRS	Diastolic BP	7yrs	2497	0.010 (-0.03 to 0.048)	0.588096	0.00927764	1753	0.035 (-0.010 to 0.081)	0.130594	0.0106406																																		0.000 (0.000 to 0.000		0.000 (0.000 to 0.000)	0.000 (0.000 to 0.000)
		9yrs	2515	0.024 (-0.01 to 0.063)	0.208446	0.00522581	1762	0.046 (0.001 to 0.092)	0.0472432	0.0126208														Blood insulin	cardio_insulin_stage3_zscore_continuous	error	7yrs		NA	NA	NA	NA	#VALUE!		#VALUE!	#VALUE!	NA	NA	NA	NA	NA	NA	NA	#VALUE!		#VALUE!
		11yrs	2471	0.027 (-0.01 to 0.066)	0.178236	0.00549296	1758	0.047 (0.000 to 0.094)	0.0506605	0.0094008														Blood insulin	cardio_insulin_stage4_zscore_continuous	Pt_1e.05MHC_zscore_continuous	9yrs		-0.0292001	0.0279269	-0.0839368	0.0255366	-0.029 (-0.084 to 0.026		-0.029 (-0.084 to 0.026)	-0.029 (-0.084 to 0.026)	0.295947	0.000853381	1282	-0.029804	0.0278845	-0.0844577	0.0248497	-0.030 (-0.084 to 0.025		-0.030 (-0.084 to 0.025)
		13yrs	2123	0.038 (0.00 to 0.080)	0.0705836	0.0186927	1572	0.043 (-0.006 to 0.091)	0.083596	0.0207287														Blood insulin	cardio_insulin_stage5_zscore_continuous	error	11yrs		NA	NA	NA	NA	#VALUE!		#VALUE!	#VALUE!	NA	NA	NA	NA	NA	NA	NA	#VALUE!		#VALUE!
		15yrs	2235	0.003 (-0.04 to 0.043)	0.895252	0.00899212	1730	-0.006 (-0.051 to 0.039)	0.795148	0.00748794														Blood insulin	cardio_insulin_stage6_zscore_continuous	error	13yrs		NA	NA	NA	NA	#VALUE!		#VALUE!	#VALUE!	NA	NA	NA	NA	NA	NA	NA	#VALUE!		#VALUE!
		17yrs	2173	0.016 (-0.02 to 0.057)	0.444085	0.0135119	1677	0.025 (-0.022 to 0.072)	0.292871	0.0146836														Blood insulin	cardio_insulin_stage7_zscore_continuous	Pt_1e.05MHC_zscore_continuous	15yrs		-0.00818493	0.0253155	-0.0578032	0.0414334	-0.008 (-0.058 to 0.041		-0.008 (-0.058 to 0.041)	-0.008 (-0.058 to 0.041)	0.746507	8.07773e-05	1296	-0.0158978	0.0249216	-0.0647442	0.0329485	-0.016 (-0.065 to 0.033		-0.016 (-0.065 to 0.033)
		24yrs	2798	0.062 (0.03 to 0.099)	0.000787033	0.012259	1781	0.068 (0.023 to 0.113)	0.00315979	0.0136013														Blood insulin	cardio_insulin_stage8_zscore_continuous	Pt_1e.05MHC_zscore_continuous	17yrs		0.0160397	0.0258973	-0.034719	0.0667984	0.016 (-0.035 to 0.067		0.016 (-0.035 to 0.067)	0.016 (-0.035 to 0.067)	0.535799	0.000321173	1196	0.0131201	0.025612	-0.0370794	0.0633197	0.013 (-0.037 to 0.063		0.013 (-0.037 to 0.063)
	Blood insulin	7yrs	-	-	-	-	-	-	-	-														Blood insulin	cardio_insulin_stage9_zscore_continuous	Pt_1e.05MHC_zscore_continuous	24yrs		0.0464217	0.0251358	-0.0028444	0.0956879	0.046 (-0.003 to 0.096		0.046 (-0.003 to 0.096)	0.046 (-0.003 to 0.096)	0.0649761	0.00236959	1438	0.0430741	0.0251143	-0.00614988	0.092298	0.043 (-0.006 to 0.092		0.043 (-0.006 to 0.092)
		9yrs	1814	-0.023 (-0.07 to 0.023)	0.325592	0.00863227	1282	-0.030 (-0.084 to 0.025)	0.285347	0.0162104														BMI	anthro_bmi_stage3_zscore_continuous	Pt_1e.05MHC_zscore_continuous	7yrs		0.025495	0.022451	-0.0185091	0.069499	0.025 (-0.019 to 0.069		0.025 (-0.019 to 0.069)	0.025 (-0.019 to 0.069)	0.256285	0.00072516	1779	0.0252151	0.02248	-0.0188457	0.0692759	0.025 (-0.019 to 0.069		0.025 (-0.019 to 0.069)
		11yrs	-	-	-	-	-	-	-	-														BMI	anthro_bmi_stage4_zscore_continuous	Pt_1e.05MHC_zscore_continuous	9yrs		0.01342	0.0222852	-0.0302589	0.057099	0.013 (-0.030 to 0.057		0.013 (-0.030 to 0.057)	0.013 (-0.030 to 0.057)	0.547122	0.000206589	1757	0.0136713	0.0223408	-0.0301167	0.0574593	0.014 (-0.030 to 0.057		0.014 (-0.030 to 0.057)
		13yrs	-	-	-	-	-	-	-	-														BMI	anthro_bmi_stage5_zscore_continuous	Pt_1e.05MHC_zscore_continuous	11yrs		0.0308266	0.0221259	-0.0125402	0.0741934	0.031 (-0.013 to 0.074		0.031 (-0.013 to 0.074)	0.031 (-0.013 to 0.074)	0.163723	0.00108871	1783	0.0301215	0.0221382	-0.0132692	0.0735123	0.030 (-0.013 to 0.074		0.030 (-0.013 to 0.074)
		15yrs	1629	-0.014 (-0.06 to 0.030)	0.540483	0.0448314	1296	-0.016 (-0.065 to 0.033)	0.523643	0.0471628														BMI	anthro_bmi_stage6_zscore_continuous	Pt_1e.05MHC_zscore_continuous	13yrs		0.0235847	0.0219651	-0.019467	0.0666364	0.024 (-0.019 to 0.067		0.024 (-0.019 to 0.067)	0.024 (-0.019 to 0.067)	0.283088	0.000646553	1784	0.0225029	0.0217739	-0.020174	0.0651798	0.023 (-0.020 to 0.065		0.023 (-0.020 to 0.065)
		17yrs	1529	0.004 (-0.04 to 0.049)	0.871053	0.0283371	1196	0.013 (-0.037 to 0.063)	0.608561	0.0366522														BMI	anthro_bmi_stage7_zscore_continuous	Pt_1e.05MHC_zscore_continuous	15yrs		0.032227	0.021661	-0.0102285	0.0746826	0.032 (-0.010 to 0.075		0.032 (-0.010 to 0.075)	0.032 (-0.010 to 0.075)	0.136984	0.0012469	1775	0.0314413	0.021484	-0.0106673	0.07355	0.031 (-0.011 to 0.074		0.031 (-0.011 to 0.074)
		24yrs	2264	0.050 (0.01 to 0.090)	0.0130597	0.0127601	1438	0.043 (-0.006 to 0.092)	0.0865399	0.0160013														BMI	anthro_bmi_stage8_zscore_continuous	Pt_1e.05MHC_zscore_continuous	17yrs		0.0346759	0.0212155	-0.00690654	0.0762583	0.035 (-0.007 to 0.076		0.035 (-0.007 to 0.076)	0.035 (-0.007 to 0.076)	0.102343	0.00152509	1751	0.0357588	0.0211841	-0.00576203	0.0772796	0.036 (-0.006 to 0.077		0.036 (-0.006 to 0.077)
	HOMA2_IR	7yrs	-	-	-	-	-	-	-	-														BMI	anthro_bmi_stage9_zscore_continuous	Pt_1e.05MHC_zscore_continuous	24yrs		0.0567786	0.0225129	0.0126534	0.100904	0.057 (0.013 to 0.101		0.057 (0.013 to 0.101)	0.057 (0.013 to 0.101)	0.0117545	0.00358481	1770	0.0581374	0.0225621	0.0139156	0.102359	0.058 (0.014 to 0.102		0.058 (0.014 to 0.102)
		9yrs	-	-	-	-	-	-	-	-														Diastolic BP	cardio_dbp_stage3_zscore_continuous	Pt_1e.05MHC_zscore_continuous	7yrs		0.0360907	0.0232684	-0.00951532	0.0816967	0.036 (-0.010 to 0.082		0.036 (-0.010 to 0.082)	0.036 (-0.010 to 0.082)	0.121068	0.00137207	1753	0.0351884	0.0232654	-0.0104118	0.0807885	0.035 (-0.010 to 0.081		0.035 (-0.010 to 0.081)
		11yrs	-	-	-	-	-	-	-	-														Diastolic BP	cardio_dbp_stage4_zscore_continuous	Pt_1e.05MHC_zscore_continuous	9yrs		0.0471212	0.023314	0.00142582	0.0928166	0.047 (0.001 to 0.093		0.047 (0.001 to 0.093)	0.047 (0.001 to 0.093)	0.0434146	0.00231569	1762	0.0462667	0.0233021	0.000594545	0.0919389	0.046 (0.001 to 0.092		0.046 (0.001 to 0.092)
		13yrs	-	-	-	-	-	-	-	-														Diastolic BP	cardio_dbp_stage5_zscore_continuous	Pt_1e.05MHC_zscore_continuous	11yrs		0.0485193	0.0238705	0.0017331	0.0953055	0.049 (0.002 to 0.095		0.049 (0.002 to 0.095)	0.049 (0.002 to 0.095)	0.0422427	0.00234726	1758	0.0467321	0.0238954	-0.000102884	0.0935672	0.047 (0.000 to 0.094		0.047 (0.000 to 0.094)
		15yrs	1577	-0.019 (-0.07 to 0.029)	0.434022	0.0392528	1258	-0.023 (-0.077 to 0.030)	0.391917	0.0430471														Diastolic BP	cardio_dbp_stage6_zscore_continuous	Pt_1e.05MHC_zscore_continuous	13yrs		0.0442145	0.0248609	-0.00451294	0.0929419	0.044 (-0.005 to 0.093		0.044 (-0.005 to 0.093)	0.044 (-0.005 to 0.093)	0.0755198	0.00201058	1572	0.0428524	0.0247516	-0.00566068	0.0913656	0.043 (-0.006 to 0.091		0.043 (-0.006 to 0.091)
		17yrs	1488	-0.007 (-0.06 to 0.042)	0.774982	0.0244377	1159	0.000 (-0.055 to 0.054)	0.991591	0.0326678														Diastolic BP	cardio_dbp_stage7_zscore_continuous	Pt_1e.05MHC_zscore_continuous	15yrs		-0.00682552	0.0230875	-0.052077	0.038426	-0.007 (-0.052 to 0.038		-0.007 (-0.052 to 0.038)	-0.007 (-0.052 to 0.038)	0.767543	5.05769e-05	1730	-0.00599881	0.0231015	-0.0512777	0.03928	-0.006 (-0.051 to 0.039		-0.006 (-0.051 to 0.039)
		24yrs	2245	0.054 (0.01 to 0.095)	0.00858457	0.0120579	1429	0.039 (-0.011 to 0.089)	0.126607	0.0133589														Diastolic BP	cardio_dbp_stage8_zscore_continuous	Pt_1e.05MHC_zscore_continuous	17yrs		0.0276684	0.0238482	-0.019074	0.0744107	0.028 (-0.019 to 0.074		0.028 (-0.019 to 0.074)	0.028 (-0.019 to 0.074)	0.246137	0.000802959	1677	0.0250407	0.0237989	-0.0216051	0.0716865	0.025 (-0.022 to 0.072		0.025 (-0.022 to 0.072)
	log hsCRP	7yrs	-	-	-	-	-	-	-	-														Diastolic BP	cardio_dbp_stage9_zscore_continuous	Pt_1e.05MHC_zscore_continuous	24yrs		0.0672842	0.0230561	0.0220944	0.112474	0.067 (0.022 to 0.112		0.067 (0.022 to 0.112)	0.067 (0.022 to 0.112)	0.00356376	0.00476439	1781	0.0681527	0.0230572	0.0229606	0.113345	0.068 (0.023 to 0.113		0.068 (0.023 to 0.113)
		9yrs	1724	-0.006 (-0.05 to 0.039)	0.791479	0.0453487	1222	0.019 (-0.036 to 0.073)	0.507392	0.0484477														Fat mass index	anthro_fmi_stage3_zscore_continuous	error	7yrs		NA	NA	NA	NA	#VALUE!		#VALUE!	#VALUE!	NA	NA	NA	NA	NA	NA	NA	#VALUE!		#VALUE!
		11yrs	-	-	-	-	-	-	-	-														Fat mass index	anthro_fmi_stage4_zscore_continuous	Pt_1e.05MHC_zscore_continuous	9yrs		0.0205867	0.0231832	-0.0248524	0.0660258	0.021 (-0.025 to 0.066		0.021 (-0.025 to 0.066)	0.021 (-0.025 to 0.066)	0.374668	0.00046999	1679	0.0166715	0.022609	-0.0276422	0.0609851	0.017 (-0.028 to 0.061		0.017 (-0.028 to 0.061)
		13yrs	-	-	-	-	-	-	-	-														Fat mass index	anthro_fmi_stage5_zscore_continuous	Pt_1e.05MHC_zscore_continuous	11yrs		0.036588	0.0221944	-0.00691295	0.080089	0.037 (-0.007 to 0.080		0.037 (-0.007 to 0.080)	0.037 (-0.007 to 0.080)	0.0994226	0.00153737	1767	0.0319091	0.0219027	-0.0110201	0.0748383	0.032 (-0.011 to 0.075		0.032 (-0.011 to 0.075)
		15yrs	1534	-0.001 (-0.05 to 0.047)	0.960082	0.0077621	1220	-0.007 (-0.062 to 0.049)	0.816047	0.0127962														Fat mass index	anthro_fmi_stage6_zscore_continuous	Pt_1e.05MHC_zscore_continuous	13yrs		0.0322387	0.0223692	-0.0116049	0.0760823	0.032 (-0.012 to 0.076		0.032 (-0.012 to 0.076)	0.032 (-0.012 to 0.076)	0.149702	0.00117278	1771	0.0249322	0.0207014	-0.0156426	0.065507	0.025 (-0.016 to 0.066		0.025 (-0.016 to 0.066)
		17yrs	1487	0.022 (-0.03 to 0.071)	0.377561	0.0260214	1165	0.017 (-0.038 to 0.072)	0.539331	0.0175339														Fat mass index	anthro_fmi_stage7_zscore_continuous	error	15yrs		NA	NA	NA	NA	#VALUE!		#VALUE!	#VALUE!	NA	NA	NA	NA	NA	NA	NA	#VALUE!		#VALUE!
		24yrs	2056	0.053 (0.01 to 0.095)	0.0135065	0.0266868	1307	0.050 (-0.002 to 0.103)	0.0616842	0.0319809														Fat mass index	anthro_fmi_stage8_zscore_continuous	Pt_1e.05MHC_zscore_continuous	17yrs		0.0544825	0.0222136	0.0109438	0.0980213	0.054 (0.011 to 0.098		0.054 (0.011 to 0.098)	0.054 (0.011 to 0.098)	0.0142795	0.00349941	1715	0.0447527	0.0195478	0.006439	0.0830663	0.045 (0.006 to 0.083		0.045 (0.006 to 0.083)
	BMI	7yrs	2535	0.019 (-0.02 to 0.055)	0.309522	0.00473512	1779	0.025 (-0.019 to 0.069)	0.262156	0.00746803														Fat mass index	anthro_fmi_stage9_zscore_continuous	Pt_1e.05MHC_zscore_continuous	24yrs		0.0729264	0.0228884	0.0280652	0.117788	0.073 (0.028 to 0.118		0.073 (0.028 to 0.118)	0.073 (0.028 to 0.118)	0.00146755	0.00587433	1720	0.064267	0.0216756	0.0217829	0.106751	0.064 (0.022 to 0.107		0.064 (0.022 to 0.107)
		9yrs	2431	0.008 (-0.03 to 0.045)	0.673759	0.0042378	1757	0.014 (-0.030 to 0.057)	0.540656	0.00472061														Insulin resistance	cardio_IR_stage3_zscore_continuous	error	7yrs		NA	NA	NA	NA	#VALUE!		#VALUE!	#VALUE!	NA	NA	NA	NA	NA	NA	NA	#VALUE!		#VALUE!
		11yrs	2495	0.026 (-0.01 to 0.063)	0.157364	0.00681401	1783	0.030 (-0.013 to 0.074)	0.173808	0.00909522														Insulin resistance	cardio_IR_stage4_zscore_continuous	error	9yrs		NA	NA	NA	NA	#VALUE!		#VALUE!	#VALUE!	NA	NA	NA	NA	NA	NA	NA	#VALUE!		#VALUE!
		13yrs	2402	0.022 (-0.02 to 0.060)	0.246487	0.0194091	1784	0.023 (-0.020 to 0.065)	0.301521	0.026532														Insulin resistance	cardio_IR_stage5_zscore_continuous	error	11yrs		NA	NA	NA	NA	#VALUE!		#VALUE!	#VALUE!	NA	NA	NA	NA	NA	NA	NA	#VALUE!		#VALUE!
		15yrs	2288	0.016 (-0.02 to 0.054)	0.409973	0.0221163	1775	0.031 (-0.011 to 0.074)	0.143516	0.026443														Insulin resistance	cardio_IR_stage6_zscore_continuous	error	13yrs		NA	NA	NA	NA	#VALUE!		#VALUE!	#VALUE!	NA	NA	NA	NA	NA	NA	NA	#VALUE!		#VALUE!
		17yrs	2278	0.028 (-0.01 to 0.065)	0.145721	0.0128181	1751	0.036 (-0.006 to 0.077)	0.0915903	0.0137275														Insulin resistance	cardio_IR_stage7_zscore_continuous	Pt_1e.05MHC_zscore_continuous	15yrs		-0.0160716	0.0275442	-0.0700583	0.0379151	-0.016 (-0.070 to 0.038		-0.016 (-0.070 to 0.038)	-0.016 (-0.070 to 0.038)	0.559672	0.000270989	1258	-0.0232799	0.027182	-0.0765566	0.0299968	-0.023 (-0.077 to 0.030		-0.023 (-0.077 to 0.030)
		24yrs	2782	0.046 (0.01 to 0.081)	0.00964697	0.00422463	1770	0.058 (0.014 to 0.102)	0.0100538	0.00844509														Insulin resistance	cardio_IR_stage8_zscore_continuous	Pt_1e.05MHC_zscore_continuous	17yrs		0.00299045	0.0281206	-0.0521259	0.0581068	0.003 (-0.052 to 0.058		0.003 (-0.052 to 0.058)	0.003 (-0.052 to 0.058)	0.915328	9.77434e-06	1159	-0.00029381	0.0278701	-0.0549191	0.0543315	0.000 (-0.055 to 0.054		0.000 (-0.055 to 0.054)
	FMI	7yrs	-	-	-	-	-	-	-	-														Insulin resistance	cardio_IR_stage9_zscore_continuous	Pt_1e.05MHC_zscore_continuous	24yrs		0.041665	0.0256167	-0.00854373	0.0918738	0.042 (-0.009 to 0.092		0.042 (-0.009 to 0.092)	0.042 (-0.009 to 0.092)	0.104069	0.00185041	1429	0.0391637	0.025622	-0.0110554	0.0893827	0.039 (-0.011 to 0.089		0.039 (-0.011 to 0.089)
		9yrs	2326	0.017 (-0.02 to 0.055)	0.369453	0.0507223	1679	0.017 (-0.028 to 0.061)	0.460995	0.0587717														logCRP	immuno_CRP_log_stage3_no_outliers_zscore_continuous	error	7yrs		NA	NA	NA	NA	#VALUE!		#VALUE!	#VALUE!	NA	NA	NA	NA	NA	NA	NA	#VALUE!		#VALUE!
		11yrs	2466	0.030 (-0.01 to 0.066)	0.110216	0.0350393	1767	0.032 (-0.011 to 0.075)	0.145334	0.0367743														logCRP	immuno_CRP_log_stage4_no_outliers_zscore_continuous	Pt_1e.05MHC_zscore_continuous	9yrs		0.025525	0.02842	-0.0301783	0.0812282	0.026 (-0.030 to 0.081		0.026 (-0.030 to 0.081)	0.026 (-0.030 to 0.081)	0.369291	0.000660747	1222	0.0185054	0.0279074	-0.036193	0.0732038	0.019 (-0.036 to 0.073		0.019 (-0.036 to 0.073)
		13yrs	2380	0.025 (-0.01 to 0.061)	0.164212	0.143198	1771	0.025 (-0.016 to 0.066)	0.228609	0.151974														logCRP	immuno_CRP_log_stage5_no_outliers_zscore_continuous	error	11yrs		NA	NA	NA	NA	#VALUE!		#VALUE!	#VALUE!	NA	NA	NA	NA	NA	NA	NA	#VALUE!		#VALUE!
		15yrs	-	-	-	-	-	-	-	-														logCRP	immuno_CRP_log_stage6_no_outliers_zscore_continuous	error	13yrs		NA	NA	NA	NA	#VALUE!		#VALUE!	#VALUE!	NA	NA	NA	NA	NA	NA	NA	#VALUE!		#VALUE!
		17yrs	2216	0.036 (0.00 to 0.071)	0.0382726	0.234749	1715	0.045 (0.006 to 0.083)	0.0221782	0.236217														logCRP	immuno_CRP_log_stage7_no_outliers_zscore_continuous	Pt_1e.05MHC_zscore_continuous	15yrs		-0.0112382	0.0280594	-0.0662345	0.0437581	-0.011 (-0.066 to 0.044		-0.011 (-0.066 to 0.044)	-0.011 (-0.066 to 0.044)	0.688847	0.000131684	1220	-0.00654328	0.028121	-0.0616605	0.0485739	-0.007 (-0.062 to 0.049		-0.007 (-0.062 to 0.049)
		24yrs	2697	0.049 (0.02 to 0.083)	0.00419297	0.118205	1720	0.064 (0.022 to 0.107)	0.0030693	0.116773														logCRP	immuno_CRP_log_stage8_no_outliers_zscore_continuous	Pt_1e.05MHC_zscore_continuous	17yrs		0.0185059	0.0281263	-0.0366216	0.0736334	0.019 (-0.037 to 0.074		0.019 (-0.037 to 0.074)	0.019 (-0.037 to 0.074)	0.510696	0.000372095	1165	0.0172411	0.0280796	-0.0377949	0.0722772	0.017 (-0.038 to 0.072		0.017 (-0.038 to 0.072)
	Waist circumference	7yrs	2536	0.012 (-0.02 to 0.048)	0.505273	0.0147544	1779	0.005 (-0.039 to 0.049)	0.82061	0.0102407														logCRP	immuno_CRP_log_stage9_no_outliers_zscore_continuous	Pt_1e.05MHC_zscore_continuous	24yrs		0.0520057	0.0272266	-0.00135841	0.10537	0.052 (-0.001 to 0.105		0.052 (-0.001 to 0.105)	0.052 (-0.001 to 0.105)	0.0563384	0.002788	1307	0.0504813	0.0269927	-0.00242444	0.103387	0.050 (-0.002 to 0.103		0.050 (-0.002 to 0.103)
		9yrs	2545	0.024 (-0.01 to 0.060)	0.19363	0.0107914	1782	0.030 (-0.014 to 0.073)	0.179622	0.00793272														Waist circumference	anthro_waist_stage3_zscore_continuous	Pt_1e.05MHC_zscore_continuous	7yrs		0.00226633	0.0223476	-0.041535	0.0460676	0.002 (-0.042 to 0.046		0.002 (-0.042 to 0.046)	0.002 (-0.042 to 0.046)	0.919234	5.78755e-06	1779	0.00506593	0.0223371	-0.0387148	0.0488466	0.005 (-0.039 to 0.049		0.005 (-0.039 to 0.049)
		11yrs	2496	0.026 (-0.01 to 0.063)	0.155281	0.0089705	1785	0.026 (-0.017 to 0.069)	0.241341	0.00865191														Waist circumference	anthro_waist_stage4_zscore_continuous	Pt_1e.05MHC_zscore_continuous	9yrs		0.0283287	0.0221105	-0.0150079	0.0716654	0.028 (-0.015 to 0.072		0.028 (-0.015 to 0.072)	0.028 (-0.015 to 0.072)	0.200278	0.000921375	1782	0.0297129	0.0221334	-0.0136684	0.0730943	0.030 (-0.014 to 0.073		0.030 (-0.014 to 0.073)
		13yrs	2401	0.031 (-0.01 to 0.068)	0.1069	0.012747	1783	0.031 (-0.011 to 0.073)	0.150047	0.0106911														Waist circumference	anthro_waist_stage5_zscore_continuous	Pt_1e.05MHC_zscore_continuous	11yrs		0.0235245	0.0219818	-0.0195598	0.0666088	0.024 (-0.020 to 0.067		0.024 (-0.020 to 0.067)	0.024 (-0.020 to 0.067)	0.284682	0.000641926	1785	0.0257757	0.0219923	-0.0173292	0.0688807	0.026 (-0.017 to 0.069		0.026 (-0.017 to 0.069)
		15yrs	1894	0.048 (0.01 to 0.089)	0.0256961	0.00966797	1467	0.053 (0.005 to 0.100)	0.0306923	0.0101563														Waist circumference	anthro_waist_stage6_zscore_continuous	Pt_1e.05MHC_zscore_continuous	13yrs		0.0295305	0.0215591	-0.0127253	0.0717862	0.030 (-0.013 to 0.072		0.030 (-0.013 to 0.072)	0.030 (-0.013 to 0.072)	0.170938	0.00105235	1783	0.0310344	0.0215518	-0.0112071	0.073276	0.031 (-0.011 to 0.073		0.031 (-0.011 to 0.073)
		17yrs	-	-	-	-	-	-	-	-														Waist circumference	anthro_waist_stage7_zscore_continuous	Pt_1e.05MHC_zscore_continuous	15yrs		0.0517956	0.0242251	0.00431446	0.0992767	0.052 (0.004 to 0.099		0.052 (0.004 to 0.099)	0.052 (0.004 to 0.099)	0.0326737	0.00311075	1467	0.0525305	0.0242843	0.00493331	0.100128	0.053 (0.005 to 0.100		0.053 (0.005 to 0.100)
		24yrs	2776	0.041 (0.01 to 0.075)	0.0173095	0.107704	1767	0.050 (0.007 to 0.093)	0.021316	0.108279														Waist circumference	anthro_waist_stage8_zscore_continuous	error	17yrs		NA	NA	NA	NA	#VALUE!		#VALUE!	#VALUE!	NA	NA	NA	NA	NA	NA	NA	#VALUE!		#VALUE!
																								Waist circumference	anthro_waist_stage9_zscore_continuous	Pt_1e.05MHC_zscore_continuous	24yrs		0.0408987	0.0229169	-0.00401848	0.0858159	0.041 (-0.004 to 0.086		0.041 (-0.004 to 0.086)	0.041 (-0.004 to 0.086)	0.0744897	0.00180127	1767	0.0501501	0.0217627	0.00749527	0.092805	0.050 (0.007 to 0.093		0.050 (0.007 to 0.093)
																								Showing 1 to 17 of 49 entries, 27 total columns									0.000 (0.000 to 0.000		0.000 (0.000 to 0.000)	0.000 (0.000 to 0.000)
																																							label
